# Supplementary material for: Transcriptional regulation of the synthesis and secretion of farnesol in the fungus Candida albicans: examination of the Homann transcription regulator knockout collection
Source: G3 (Bethesda). 2023 Jul 31;13(10):jkad172. doi: 10.1093/g3journal/jkad172 (PMC10542173; doi:10.1093/g3journal/jkad172)
Supplement: jkad172_Supplementary_Data [file jkad172_supplementary_data.zip › File S1.xlsx]

## Sheet: LEGEND
Guide to Columns in Tab "Intial Screen Quantification"			Guide to Columns in Tab "SN152+ Means (X initial screen)"			Guide to Columns in Tab "SN152+ Raw Quantification"
Column	Description		Column	Description		Column	Description
Standard Name	CGD standard gene name (03/22/2023)		E,E-farnesol	Mean normalized whole culture, pellet, supernant fraction and supernatant /pellet ratio of accumulation for SN152+		Strain	A wild-type control strain was created by reintroduction of a single allele of HIS1 and LEU2 into the parent strain (Homann et al. 2009). Throughout this paper, we refer to this control strain simply as SN152+.
ORF	Open reading frame (ORF) designation from the original Homann et al. 2009					Batch	Group of SN152+ that were assayed on the same day
TF#	Transcription factor (TF)# designation from Homann et al. 2009					Biological Replicate	Independent replicate culture number
Plate	Strain location on X or Y plate from Fungal Genetics Stock Center					Normalized Farnesol (Whole)	Dry weight normalized E,E-farnesol accumulation in whole cultures
Well	Strain location on plate from Fungal Genetics Stock Center					Normalized Farnesol (Pellet)	Dry weight normalized E,E-farnesol accumulation in the pellet fraction
50mL Dry Weight (g)	50 mL culture dry weight at 24 hours in YPD					Normalized Farnesol (Supernatant)	Dry weight normalized E,E-farnesol accumulation in the supernatant fraction
Normalized Farnesol (Whole)	Dry weight normalized E,E-farnesol accumulation in whole cultures					Farnesol WPS Relative Error	E,E-farnesol WPS relative error values (W-(P+S)/W). Abbrevations: whole culture (W), pellet (P), supernatant (S)
Normalized Farnesol (Pellet)	Dry weight normalized E,E-farnesol accumulation in the pellet fraction					Batch Mean Farnesol Whole	Mean whole culture SN152+ E,E-farnesol accumulation per batch
Normalized Farnesol (Supernatant)	Dry weight normalized E,E-farnesol accumulation in the supernatant fraction					Batch Mean Farnesol Pellet	Mean pellet fraction SN152+ E,E-farnesol accumulation per batch
Farnesol WPS Relative Error	E,E-farnesol WPS relative error values (W-(P+S)/W). Abbrevations: whole culture (W), pellet (P), supernatant (S)					Batch Mean Farnesol Supernatant	Mean supernatant fraction SN152+ E,E-farnesol accumulation per batch
FOH Supernatant to Pellet Ratio	Ratio of E,E-farnesol accumulation in supernatant and pellet					Farnesol Supernatant : Pellet Ratio	Ratio of E,E-farnesol accumulation in supernatant and pellet
FOH Whole LOG2 Fold Change vs Control	Whole culture E,E-farnesol log2 fold change accumulation vs mean SN152+ accumulation value
FOH Supernatant LOG2 Fold Change vs Control	Supernatant fraction E,E-farnesol log2 fold change accumulation vs mean SN152+ accumulation value

## Sheet: Intial Screen Quantification
Standard Name	ORF	TF#	Plate	Well	50mL Dry Weight (g)	Normalized Farnesol (Whole)	Normalized Farnesol (Pellet)	Normalized Farnesol (Supernatant)	Farnesol WPS Relative Error	Farnesol Supernatant to Pellet Ratio	Farnesol Whole LOG2 Fold Change vs Control	Farnesol Pellet LOG2 Fold Change vs Control	Farnesol Supernatant LOG2 Fold Change vs Control
SFL1	orf19.454	1	X1	A1	0.393	7.73822	6.59658	0.90039	0.031177	0.136493	0.549719	0.412158	0.808229
HMS1	orf19.921	2	X1	A2	0.313	9.42786	8.04719	0.767095	0.0650818	0.0953246	0.834647	0.698924	0.577084
RPN4	orf19.1069	3	X1	A3	0.347	4.24726	3.75819	0.3409	0.0348867	0.0907084	-0.31575	-0.399522	-0.592974
PHO4	orf19.1253	4	X1	A4	0.352	12.7974	11.1328	1.48573	0.0139841	0.133456	1.2755	1.16718	1.53078
CTF1	orf19.1499	5	X1	A5	0.402	6.07571	5.83026	0.596878	0.0578417	0.102376	0.200769	0.234	0.215114
ZCF13	orf19.2646	6	X1	A6	0.416	4.88498	4.21989	0.404741	0.0532969	0.0959126	-0.11393	-0.232356	-0.345324
ZCF14	orf19.2647	7	X1	A7	0.42	5.686	4.77414	0.501551	0.0721615	0.105056	0.10513	-0.0543202	-0.0359246
C4_02690W	orf19.2730	8	X1	A8	0.384	3.3228	3.49729	0.247785	0.127083	0.0708507	-0.669885	-0.503324	-1.05323
ARG83	orf19.2748	9	X1	A9	0.397	4.54819	3.96425	0.412101	0.037783	0.103954	-0.21699	-0.322513	-0.319324
TAC1	orf19.3188	10	X1	A10	0.592	9.56474	7.89902	0.642913	0.106935	0.0813915	0.855441	0.672112	0.322302
HAL9	orf19.3190	11	X1	A11	0.56	7.75316	6.89209	0.597728	0.0339653	0.0867266	0.5525	0.475381	0.217167
ZCF17	orf19.3305	12	X1	A12	0.588	5.90152	5.63302	0.477314	0.0353824	0.084735	0.158804	0.184348	-0.107383
STB5	orf19.3308	13	X1	B1	0.388	6.99852	5.84614	0.835537	0.0452725	0.142921	0.404766	0.237924	0.700382
TRY5	orf19.3434	14	X1	B2	0.336	4.17709	3.59992	0.272288	0.0729905	0.0756371	-0.339785	-0.461597	-0.917191
SEF1	orf19.3753	15	X1	B3	0.33	7.10907	6.49059	0.55098	0.00949593	0.0848891	0.427378	0.388788	0.0996781
BAS1	orf19.3809	16	X1	B4	0.366	6.79138	6.25045	0.800985	0.0382916	0.128148	0.361421	0.334399	0.639453
ZCF19	orf19.3876	17	X1	B5	0.369	4.69678	4.0439	0.456981	0.0417096	0.113005	-0.170611	-0.293813	-0.170188
GLN3	orf19.3912	18	X1	B6	0.397	5.1469	4.69221	0.518233	0.0123458	0.110445	-0.0385798	-0.0792927	0.0112804
C5_04410C	orf19.3928	19	X1	B7	0.423	5.62131	5.29375	0.65475	0.058206	0.123684	0.0886212	0.0947293	0.348623
SFL2	orf19.3969	20	X1	B8	0.352	3.81377	3.21115	0.316673	0.074977	0.0986168	-0.471067	-0.62647	-0.699326
GRF10	orf19.4000	21	X1	B9	0.383	5.66999	4.22729	0.584283	0.151397	0.138217	0.101063	-0.229827	0.184347
BRG1	orf19.4056	22	X1	B10	0.561	8.69896	7.07521	0.61163	0.11635	0.0864469	0.718559	0.513213	0.250338
ZCF20	orf19.4145	23	X1	B11	0.574	9.06044	8.05387	0.780453	0.0249568	0.096904	0.777298	0.700122	0.601989
ZCF21	orf19.4166	24	X1	B12	0.587	7.17819	6.90778	0.570579	0.0418175	0.0825994	0.441335	0.478662	0.150104
LEU3	orf19.4225	25	X1	C1	0.324	6.6402	5.92587	0.770018	0.00838721	0.129942	0.328942	0.257467	0.58257
ZCF22	orf19.4251	26	X1	C2	0.335	5.92566	5.21965	0.236156	0.0792915	0.0452436	0.164692	0.0743922	-1.12258
CTA7	orf19.4288	27	X1	C3	0.359	4.60423	4.04216	0.352108	0.0456027	0.0871089	-0.199323	-0.294434	-0.546303
RME1	orf19.4438	28	X1	C4	0.392	3.41597	2.963	0.249158	0.0596632	0.0840898	-0.629989	-0.7425	-1.04526
ZCF231	orf19.4450	29	X1	C5	0.399	3.41486	3.35292	0.293282	0.0677449	0.0874706	-0.630457	-0.564142	-0.810034
ZCF24	orf19.4524	30	X1	C6	0.398	4.37069	3.78667	0.380173	0.0466396	0.100398	-0.274424	-0.388632	-0.435666
ZCF25	orf19.4568	31	X1	C7	0.414	3.95283	3.84694	0.313669	0.0525624	0.0815374	-0.419397	-0.365851	-0.713079
RLM1	orf19.4662	32	X1	C8	0.371	4.16964	3.96435	0.258764	0.0128244	0.0652728	-0.34236	-0.322476	-0.990682
CAS5	orf19.4670	33	X1	C9	0.308	2.08282	1.72469	0.361359	0.00154697	0.209522	-1.34374	-1.52323	-0.508887
RTG1	orf19.4722	34	X1	C10	0.58	12.3886	11.0512	0.997408	0.0274418	0.0902533	1.22866	1.15657	0.955862
LYS142	orf19.4778	35	X1	C11	0.579	7.32491	6.46825	0.540795	0.0431213	0.0836076	0.470527	0.383816	0.0727614
HCM1	orf19.4853	36	X1	C12	0.565	8.75759	8.75469	0.714601	0.0812674	0.0816249	0.72825	0.820496	0.474817
TYE7	orf19.4941	37	X1	D1	0.456	10.1721	8.9132	1.54148	0.0277837	0.172943	0.944256	0.846383	1.58392
OFI1	orf19.4972	38	X1	D2	0.337	5.72618	5.04428	0.316525	0.0638082	0.0627493	0.11529	0.0250883	-0.700002
CUP2	orf19.5001	39	X1	D3	0.419	9.65542	8.66933	0.644186	0.0354104	0.0743063	0.869055	0.806361	0.325156
C1_13880C	orf19.5026	40	X1	D4	0.404	4.59808	3.95915	0.458858	0.0391627	0.115898	-0.201252	-0.324369	-0.164274
CTF1	orf19.5097	41	X1	D5	0.394	4.47932	4.10288	0.419561	0.0096277	0.10226	-0.239006	-0.272924	-0.29344
ZCF29	orf19.5133	42	X1	D6	0.391	4.14964	3.34104	0.353775	0.109606	0.105888	-0.349297	-0.569263	-0.539489
ZCF30	orf19.5251	43	X1	D7	0.442	4.5672	4.40189	0.408575	0.0532625	0.092818	-0.210973	-0.171438	-0.331722
MIG2	orf19.5326	44	X1	D8	0.404	6.76519	5.50976	0.623217	0.0934509	0.113111	0.355846	0.152429	0.277412
GAL4	orf19.5338	45	X1	D9	0.378	8.01724	6.94768	0.883831	0.0231664	0.127212	0.600822	0.486971	0.781449
LYS144	orf19.5380	46	X1	D10	0.429	5.0171	4.43662	0.400965	0.035781	0.0903763	-0.0754313	-0.160101	-0.358846
EFH1	orf19.5498	47	X1	D11	0.419	4.05858	3.64632	0.353165	0.0145612	0.0968552	-0.381309	-0.443121	-0.54198
LYS14	orf19.5548	48	X1	D12	0.47	4.52052	4.84521	0.45538	0.172561	0.0939857	-0.225795	-0.0330028	-0.17525
C4_00260W	orf19.5651	49	X1	E1	0.401	3.65802	3.58154	0.417802	0.0933082	0.116654	-0.531223	-0.468982	-0.299503
CWT1	orf19.5849	50	X1	E2	0.406	11.25	10.2189	0.694303	0.0299358	0.0679431	1.08956	1.04361	0.433244
MBP1	orf19.5855	51	X1	E3	0.346	6.29863	5.53808	0.469159	0.0462625	0.084715	0.252754	0.159826	-0.132245
STP1	orf19.5917	52	X1	E4	0.394	6.63665	5.51159	0.66829	0.0688251	0.121252	0.32817	0.152907	0.378152
ZCF311,	orf19.5924	53	X1	E5	0.388	4.04257	3.95677	0.439526	0.0875011	0.111082	-0.387011	-0.325236	-0.226375
ZCF32	orf19.5940	54	X1	E6	0.398	4.09453	3.75276	0.363009	0.00518823	0.0967311	-0.368587	-0.401608	-0.502318
TRY4	orf19.5975	55	X1	E7	0.454	7.56021	5.24012	0.662203	0.219291	0.126372	0.516142	0.0800386	0.364952
WOR2	orf19.5992	56	X1	E8	0.458	14.5755	13.0148	1.42205	0.00951573	0.109264	1.46319	1.39252	1.46758
UGA32	orf19.6038	57	X1	E9	0.38	4.56067	4.10758	0.467682	0.00320028	0.113858	-0.213038	-0.27127	-0.136794
RCA1	orf19.6102	58	X1	E10	0.486	6.4216	6.24427	0.547529	0.0576495	0.0876849	0.280649	0.332973	0.0906133
ACE2	orf19.6124	59	X1	E11	0.472	4.00943	4.1109	0.294136	0.0986699	0.0715501	-0.398888	-0.270106	-0.80584
MRR2	orf19.6182	60	X1	E12	0.449	3.1281	2.71263	0.236735	0.0571381	0.0872715	-0.756998	-0.869868	-1.11905
CUP9	orf19.6514	61	X1	F1	0.482	2.52761	2.41579	0.271296	0.0630938	0.112301	-1.06451	-1.03707	-0.922453
TRY6	orf19.6824	62	X1	F2	0.372	5.89587	5.11485	0.468818	0.0529531	0.0916583	0.157421	0.0451308	-0.133293
C2_05640W	orf19.6874	63	X1	F3	0.349	2.37413	2.1069	0.0849741	0.0767679	0.0403314	-1.15489	-1.23444	-2.59723
YOX1	orf19.7017	64	X1	F4	0.388	5.5854	4.7299	0.560375	0.052838	0.118475	0.0793753	-0.0677511	0.12407
MAC11	orf19.7068	65	X1	F5	0.374	6.07095	5.54646	0.615163	0.0149344	0.110911	0.199639	0.162006	0.258646
UGA33	orf19.7317	66	X1	F6	0.402	3.58296	3.31954	0.330968	0.0188547	0.0997029	-0.561134	-0.578576	-0.635629
SUC1	orf19.7319	67	X1	F7	0.474	8.15169	7.43165	0.786839	0.0081936	0.105877	0.624816	0.584121	0.613747
CRZ1	orf19.7359	68	X1	F8	0.458	10.2498	8.78476	0.898704	0.0552514	0.102303	0.955237	0.825442	0.805524
MRR1	orf19.7372	69	X1	F9	0.372	5.6739	4.91688	0.66331	0.0165164	0.134905	0.102056	-0.0118185	0.367361
CTA4	orf19.7374	70	X1	F10	0.439	4.31841	3.86047	0.333535	0.0288082	0.0863974	-0.291782	-0.360783	-0.624484
ZCF38	orf19.7518	71	X1	F11	0.423	2.85951	2.67416	0.214084	0.010049	0.0800567	-0.886518	-0.890477	-1.26414
UGA3	orf19.7570	72	X1	F12	0.434	3.60718	2.68885	0.297514	0.172106	0.110647	-0.551414	-0.882573	-0.789364
ZCF39	orf19.7583	73	X1	G1	0.431	6.87958	5.46354	0.599511	0.118688	0.109729	0.380036	0.140275	0.221464
ASG1	orf19.166	74	X1	G2	0.354	5.08153	4.41631	0.297649	0.0723351	0.0673976	-0.0570205	-0.166719	-0.788711
IRF1	orf19.217	75	X1	G3	0.358	4.99923	4.34029	0.287292	0.0743421	0.0661919	-0.0805769	-0.19177	-0.839804
ZCF1	orf19.255	76	X1	G4	0.516	10.0014	9.16546	0.86641	0.00304421	0.0945299	0.919849	0.886646	0.752728
UPC2	orf19.391	77	X1	G5	0.411	8.07678	7.0212	0.861777	0.0239957	0.122739	0.611497	0.502157	0.744993
ZCF2	orf19.431	78	X1	G6	0.472	7.10705	6.61149	Lost sample	Lost sample	Lost sample	0.426967	0.415414	#VALUE!
HAP31	orf19.517	79	X1	G7	0.41	8.02595	7.80352	0.952349	0.0909446	0.122041	0.602389	0.654565	0.889168
HAP43	orf19.681	80	X1	G8	0.442	8.65318	7.5365	0.704889	0.0475878	0.0935299	0.710946	0.604335	0.455074
INO4	orf19.837.1	81	X1	G9	0.374	4.44581	4.0558	0.508176	0.0265795	0.125296	-0.249837	-0.289573	-0.016992
STP4	orf19.909	82	X1	G10	0.443	3.40262	2.97646	0.240867	0.0544547	0.080924	-0.63564	-0.735963	-1.09408
SKN7	orf19.971	83	X1	G11	0.44	3.82686	3.72022	0.305232	0.0518938	0.0820467	-0.466124	-0.414174	-0.752417
SKO1	orf19.1032	84	X1	G12	0.445	2.11707	1.99877	0.120747	0.00115889	0.0604106	-1.32022	-1.31045	-2.09033
WAR1	orf19.1035	85	X1	H1	0.53	4.64166	4.03456	0.446393	0.0346223	0.110642	-0.187644	-0.297149	-0.204008
ZCF3	orf19.1168	86	X1	H2	0.353	7.21214	6.68409	0.530747	0.000373697	0.0794045	0.448143	0.43117	0.045702
HAP2	orf19.1228	87	X1	H3	0.314	6.43535	6.26641	0.640944	0.0733446	0.102282	0.283736	0.338078	0.317876
C4_05870C	orf19.1274	88	X1	H4	0.408	4.19577	3.72237	0.407316	0.0157502	0.109424	-0.33335	-0.413341	-0.336174
C2_01870C	orf19.1496	89	X1	H5	0.374	5.25706	4.90419	0.512693	0.0304027	0.104542	-0.00802903	-0.0155452	-0.00422702
OPI1	orf19.1543	90	X1	H6	0.4	4.94739	4.09795	0.413372	0.0881419	0.100873	-0.0956165	-0.27466	-0.314882
ZCF7	orf19.1685	91	X1	H7	0.491	7.94614	7.19968	0.699943	0.00585344	0.0972185	0.587969	0.538372	0.444915
SEF2	orf19.1926	92	X1	H8	0.464	7.50616	7.53334	0.683811	0.0947212	0.0907713	0.50579	0.603728	0.411275
HAP5	orf19.1973	93	X1	H9	0.297	4.23868	3.65554	0.783668	0.0473079	0.214378	-0.318669	-0.439478	0.60792
DPB4	orf19.2088	94	X1	H10	0.444	4.0422	3.99829	0.36626	0.079746	0.0916039	-0.387142	-0.310176	-0.489455
NDT80	orf19.2119	95	X1	H11	0.403	3.90414	3.71733	0.325098	0.0354226	0.0874547	-0.437281	-0.415293	-0.661446
CRZ2	orf19.2356	96	X1	H12	0.431	2.9	3.055	0.252655	0.14057	0.0827019	-0.866229	-0.698386	-1.02516
C1_05750C	orf19.2476	97	X2	A1	0.39	5.95102	5.05206	0.472262	0.0717019	0.0934792	0.170852	0.0273102	-0.122734
UME7	orf19.2745	98	X2	A2	0.38	6.39196	5.67212	0.620304	0.0155721	0.10936	0.273973	0.194326	0.270653
ZCF15	orf19.2753	99	X2	A3	0.366	4.97071	4.55191	0.507733	0.0178902	0.111543	-0.0888307	-0.123089	-0.0182526
ZCF16	orf19.2808	100	X2	A4	0.366	7.3796	5.93521	0.822131	0.0843223	0.138518	0.481259	0.259738	0.677046
GZF3	orf19.2842	101	X2	A5	0.439	1.34687	1.47995	0.1442	0.205869	0.0974359	-1.97267	-1.74401	-1.83425
C1_02720W	orf19.2961	102	X2	A6	0.367	3.56212	3.38234	0.408854	0.0643102	0.120879	-0.56955	-0.551538	-0.330735
HFL1	orf19.3063	103	X2	A7	NA					#DIV/0!	#NUM!	#NUM!	#NUM!
CZF1	orf19.3127	104	X2	A8	0.352	5.61731	4.77608	0.592269	0.0443197	0.124007	0.0875955	-0.0537326	0.203932
C2_08540C	orf19.3625	105	X2	A9	0.384	5.70622	5.32924	0.654809	0.048689	0.122871	0.110251	0.104369	0.348753
CSR1	orf19.3794	106	X2	A10	0.444	5.37109	5.51654	0.601192	0.139013	0.10898	0.0229299	0.154204	0.225504
MIG1	orf19.4318	107	X2	A11	0.372	8.77413	6.64143	0.934481	0.136563	0.140705	0.730972	0.421932	0.861843
HAP3	orf19.4647	108	X2	A12	0.364	5.12359	4.37078	0.595673	0.0306691	0.136285	-0.0451295	-0.18167	0.2122
MSN4	orf19.4752	109	X2	B1	0.354	1.2393	1.31173	0.0839341	0.126179	0.0639872	-2.09276	-1.91809	-2.61499
ROB1	orf19.4998	110	X2	B2	0.38	5.19021	4.71154	0.524332	0.00879893	0.111287	-0.0264918	-0.0733606	0.0281582
C1_12150C	orf19.5249	111	X2	B3	0.366	6.11748	5.31495	0.562067	0.0393087	0.105752	0.210655	0.100495	0.12842
ASH1	orf19.5343	112	X2	B4	0.496	5.6391	6.39105	0.892282	0.291579	0.139614	0.0931796	0.366493	0.795179
RBF11	orf19.5558	113	X2	B5	0.442	4.98339	4.42198	0.486887	0.0149549	0.110106	-0.0851554	-0.164868	-0.0787361
FGR17	orf19.5729	114	X2	B6	0.436	5.91077	5.66052	0.726993	0.0806577	0.128432	0.161062	0.191375	0.49962
TEC1	orf19.5908	115	X2	B7	0.469	3.31319	3.08616	0.358395	0.0396513	0.116129	-0.674064	-0.683746	-0.520773
C3_04540C	orf19.5910	116	X2	B8	0.445	5.79539	5.11595	0.596943	0.0142349	0.116683	0.132623	0.0454428	0.215273
Tup1	orf19.6109	117	X2	B9	0.59	3.94084	3.5487	0.325755	0.0168451	0.0917956	-0.423781	-0.48227	-0.658533
MNL1	orf19.6121	118	X2	B10	0.449	5.05946	4.53163	0.609963	0.0162339	0.0971631	-0.0633001	-0.129529	0.246401
FGR27	orf19.6680	119	X2	B11	0.417	6.17794	5.76303	0.672788	0.041741	0.116742	0.224843	0.217267	0.387829
ZFU2	orf19.6781	120	X2	B12	0.408	3.98517	4.0709	0.455381	0.135782	0.111863	-0.407644	-0.284213	-0.175247
SSN6	orf19.6798	121	X2	C1	0.307	9.05722	7.14598	1.31372	0.0659713	0.18384	0.776784	0.527571	1.35326
FCR1	orf19.6817	122	X2	C2	0.431	2.32964	2.53774	0.182205	0.167539	0.0717981	-1.18218	-0.966018	-1.49676
ZFU3	orf19.6888	123	X2	C3	0.472	7.27539	7.12865	0.750209	0.0829469	0.105239	0.460741	0.524069	0.544971
TEA1	orf19.6985	124	X2	C4	0.432	9.80506	9.61569	1.11625	0.0945313	0.116087	0.891242	0.95583	1.11827
Nrg1	orf19.7150	125	X2	C5	0.486	10.6848	11.5769	1.28615	0.203864	0.111096	1.0152	1.22362	1.32266
Rim101	orf19.7247	126	X2	C6	0.453	10.3272	9.73644	0.92298	0.032166	0.0947964	0.966098	0.973834	0.843977
ISW2	orf19.7401	127	X2	C7	0.456	5.97804	6.40735	0.556939	0.164978	0.086922	0.177388	0.370166	0.115198
AAF1	orf19.7436	128	X2	C8	0.426	10.9271	10.0079	1.2865	0.0336103	0.128548	1.04756	1.01351	1.32306
FCR3	orf19.3193	129	X2	C9	0.423	4.99341	5.28861	0.550892	0.169441	0.104166	-0.0822578	0.0933279	0.0994485
ARG81	orf19.4766	130	X2	C10	0.454	6.82985	6.53736	0.669859	0.0552525	0.102466	0.36957	0.399147	0.381535
ZCF35	orf19.7371	131	X2	C11	0.432	6.57399	6.26064	0.621468	0.0468693	0.0992658	0.314486	0.33675	0.273358
AHR1	orf19.7381	132	X2	C12	0.444	23.5009	20.7759	3.3314	0.0258042	0.160349	2.15236	2.06728	2.69574
ZNC1	orf19.3187	133	X2	D1	0.431	6.86291	6.31399	0.695753	0.0213946	0.110192	0.376536	0.348991	0.436254
SWI4	orf19.4545	134	X2	D2	0.339	36.5504	29.8901	6.54124	0.0032564	0.218843	2.78953	2.59204	3.66917
ZCF26	orf19.4573	135	X2	D3	0.434	8.12917	7.52159	0.90021	0.0359975	0.119683	0.620824	0.601477	0.80794
CR_02510W	orf19.173	136	X2	D4	0.421	5.32702	4.73152	0.509935	0.0160618	0.107774	0.0110443	-0.0672561	-0.0120096
BCR1	orf19.723	137	X2	D5	0.477	4.99974	5.3869	0.327302	0.142902	0.0607588	-0.0804325	0.119896	-0.651699
CPH2	orf19.1187	138	X2	D6	0.4	1.76439	1.71311	0.168986	0.0667082	0.0986431	-1.58311	-1.53294	-1.60541
GAT1	orf19.1275	139	X2	D7	0.43	4.3339	4.64582	0.490484	0.185147	0.105575	-0.286618	-0.0936259	-0.0681166
CAP1	orf19.1623	140	X2	D8	0.409	5.0311	4.9265	0.507332	0.0800472	0.10298	-0.0714096	-0.00899901	-0.01939
ZCF81	orf19.1718	141	X2	D9	0.457	3.61605	4.05008	0.442696	0.242454	0.109306	-0.547871	-0.291612	-0.216007
RTG3	orf19.2315	142	X2	D10	0.429	8.96769	6.59606	0.942167	0.159401	0.142838	0.762452	0.412044	0.873661
CR_02120C	orf19.2612	143	X2	D11	0.426	3.74384	4.15335	0.508024	0.245078	0.122317	-0.497764	-0.255284	-0.0174249
GIS2	orf19.3182	144	X2	D12	0.43	5.04729	4.91606	0.592226	0.091334	0.120468	-0.0667746	-0.0120595	0.203827
KAR4	orf19.3736	145	X2	E1	0.446	8.49337	8.13516	0.816506	0.0539589	0.100368	0.684053	0.71461	0.667143
ZCF28	orf19.4767	146	X2	E2	0.421	8.24869	6.86798	0.651387	0.0884169	0.0948441	0.641882	0.470326	0.341194
SFU1	orf19.4869	147	X2	E3	0.398	6.34876	5.56142	0.548753	0.0375804	0.0986714	0.264191	0.165892	0.093835
ZCF4	orf19.1227	148	X2	E4	0.437	7.71793	6.55391	0.734306	0.0556773	0.112041	0.54593	0.402795	0.514061
ZCF5	orf19.1255	149	X2	E5	0.453	5.61126	4.75857	0.552482	0.0535008	0.116102	0.0860397	-0.0590331	0.103605
ZCF6	orf19.1497	150	X2	E6	0.43	6.84109	5.93034	0.610727	0.0438559	0.102984	0.371942	0.258554	0.248207
C2_02530W	orf19.1577	151	X2	E7	0.38	7.04176	6.61343	0.810639	0.0542908	0.122575	0.413653	0.415838	0.656738
FGR15	orf19.2054	152	X2	E8	0.414	4.80114	4.05343	0.393844	0.0737056	0.0971631	-0.138907	-0.290419	-0.384699
Aro80	orf19.3012	153	X2	E9	0.435	5.30847	4.93442	0.538897	0.0310549	0.109212	0.00601067	-0.00667958	0.0676886
ZCF27	orf19.4649	154	X2	E10	0.35	7.19725	6.80133	0.710118	0.0436559	0.104409	0.445161	0.456257	0.465737
DAL81	orf19.3252	155	X2	E11	0.398	5.64426	4.99381	0.699599	0.00870751	0.140093	0.0945012	0.0105809	0.444206
EFG1	orf19.610	156	X2	E12	0.376	8.62019	8.47158	0.732167	0.067696	0.0864262	0.705436	0.77307	0.50985
C1_11690W	orf19.1150	157	X2	F1	0.452	7.12997	7.45998	0.966548	0.181847	0.129564	0.431612	0.589612	0.91052
RAP1	orf19.1773	158	X2	F2	0.384	16.9902	14.1299	2.77346	0.00510997	0.196284	1.68434	1.51112	2.43129
C2_10230W	orf19.1757	159	X2	F3	0.423	4.49844	5.18585	0.624036	0.291534	0.120334	-0.23286	0.0650199	0.279307
C4_02570C	orf19.2743	160	X2	F4	0.414	6.72512	5.57635	0.800428	0.0517973	0.14354	0.347277	0.169761	0.63845
LYS143	orf19.4776	161	X2	F5	0.428	7.72236	7.22323	0.892495	0.0509384	0.123559	0.546758	0.543084	0.795522
STP2	orf19.4961	162	X2	F6	0.422	6.95029	6.83084	0.875537	0.108785	0.128174	0.394789	0.462503	0.767847
RFX1	orf19.3865	163	X2	F7	0.43	4.1715	3.97639	0.53755	0.0820887	0.135186	-0.341717	-0.318103	0.0640783
RGT1	orf19.2747	164	X2	F8	0.36	6.49896	5.93448	0.629989	0.0100802	0.106157	0.297924	0.259561	0.293005
PPR1	orf19.3986	165	X2	F9	0.418	5.45872	5.17856	0.662623	0.0700643	0.127955	0.0462782	0.0629895	0.365867

## Sheet: SN152+ Means (X initial screen)
SN152+ Summary
	E,E-farnesol
	Mean	SD
Whole Culture	5.28639	1.12421
Pellet Fraction	4.95732	1.12196
Supernatant Fraction	0.514197	0.163336
Supernatant to Pellet Ratio	0.0958202	0.0166176

## Sheet: SN152+ Raw Quantifcation
Strain	Batch	Biological Replicate	Normalized Farnesol (Whole)	Normalized Farnesol (Pellet)	Normalized Farnesol (Supernatant)	FOH WPS Relative Error	Batch Mean Farnesol Whole	Batch Mean Farnesol Pellet	Batch Mean Farnesol Supernatant	Farnesol Supernatant : Pellet Ratio
SN152+	1	1	5.53711	5.55622	0.591498	0.110275	4.62928	4.51709	0.46055	0.106824
SN152+	1	2	3.72146	3.47797	0.329603	0.0231389				0.0885681
SN152+	2	1	4.21971	3.65108	0.360785	0.0492539	5.39894	5.07281	0.457345	0.0855001
SN152+	2	2	6.47968	5.98306	0.473867	0.00351104				0.0731312
SN152+	2	3	5.49744	5.58428	0.537384	0.113549				0.0977517
SN152+	3	1	6.20408	6.76926	0.736531	0.209816	6.36868	6.44532	0.655221	0.118717
SN152+	3	2	6.8211	6.36983	0.620093	0.02475				0.090908
SN152+	3	3	6.08087	6.19688	0.60904	0.119234				0.100157
SN152+	4	1	6.59669	6.06021	0.614487	0.0118242	5.609	5.27796	0.592258	0.0931508
SN152+	4	2	4.97968	4.92352	0.57079	0.103346				0.114624
SN152+	4	3	5.25064	4.85016	0.591496	0.0363803				0.112652
SN152+	5	1	6.61664	6.46634	0.691106	0.0817336	6.28642	6.11714	0.723397	0.10445
SN152+	5	2	5.89647	5.82528	0.727793	0.111355				0.123429
SN152+	5	3	6.34615	6.05981	0.751293	0.0732658				0.118386
SN152+	6	1	7.54022	5.83401	0.775169	0.123477	6.18335	5.22825	0.632758	0.102804
SN152+	6	2	5.04874	4.98671	0.575759	0.101754				0.11404
SN152+	6	3	5.9611	4.86403	0.547346	0.0922178				0.0918197
SN152+	7	1	3.91825	3.33158	0.314739	0.0694025	4.29225	3.74994	0.350801	0.0803264
SN152+	7	2	4.66624	4.1683	0.386863	0.023805				0.0829068
SN152+	8	1	6.71906	5.09118	0.566881	0.157908	5.34739	4.41413	0.404938	0.0843691
SN152+	8	2	4.43134	3.59487	0.302865	0.120417				0.068346
SN152+	8	3	4.89176	4.55634	0.345069	0.00197145				0.0705407
SN152+	9	1	3.86497	3.49017	0.38195	0.00185106	4.25657	4.10634	0.4276	0.0988237
SN152+	9	2	3.62673	3.10593	0.369023	0.0418486				0.101751
SN152+	9	3	5.27801	5.72292	0.531826	0.185059				0.100763
SN152+	10	1	3.73421	3.41492	0.301545	0.00475221	4.01685	4.06268	0.359131	0.080752
SN152+	10	2	4.49556	4.35221	0.470319	0.0727329				0.104619
SN152+	10	3	3.82079	4.42091	0.305528	0.237034				0.0799647
SN152+	11	1	3.98818	3.65546	0.304461	0.00708475	4.21115	3.82983	0.310621	0.076341
SN152+	11	2	4.57759	4.20745	0.329796	0.00881254				0.0720457
SN152+	11	3	4.06769	3.62658	0.297607	0.0352794				0.0731635
SN152+	12	1	6.61664	6.46634	0.691106	0.0817336	6.28642	6.11714	0.723397	0.10445
SN152+	12	2	5.89647	5.82528	0.727793	0.111355				0.123429
SN152+	12	3	6.34615	6.05981	0.751293	0.0732658				0.118386
