# Supplementary material for: Transcriptional regulation of the synthesis and secretion of farnesol in the fungus Candida albicans: examination of the Homann transcription regulator knockout collection
Source: G3 (Bethesda). 2023 Jul 31;13(10):jkad172. doi: 10.1093/g3journal/jkad172 (PMC10542173; doi:10.1093/g3journal/jkad172)
Supplement: jkad172_Supplementary_Data [file jkad172_supplementary_data.zip › File S3.xlsx]

## Sheet: LEGEND
Guide to Columns in Tab "Mutant Raw Data"				Guide to Columns in Tab "SN152+ Raw Data"
Column	Description			Column	Description
Standard Name	CGD standard gene name (03/22/2023)			Strain	A wild-type control strain was created by reintroduction of a single allele of HIS1 and LEU2 into the parent strain (Homann et al. 2009). Throughout this paper, we refer to this control strain simply as SN152+.
Biological Replicate	Independent growth curve replicate			Biological Replicate	Independent growth curve replicate
Time Point (hours)	Time farnesol measurement was taken post innoculation			Time Point (hours)	Time farnesol measurement was taken post innoculation
Dry Weight (g)	50mL dry weight of culture taken at each time point expressed in grams.			Dry Weight (g)	50mL dry weight of culture taken at each time point expressed in grams.
Normalized Farnesol (Whole)	Dry weight normalized E,E-farnesol accumulation in whole cultures			Normalized Farnesol (Whole)	Dry weight normalized E,E-farnesol accumulation in whole cultures
Normalized Farnesol (Pellet)	Dry weight normalized E,E-farnesol accumulation in the pellet fraction			Normalized Farnesol (Pellet)	Dry weight normalized E,E-farnesol accumulation in the pellet fraction
Normalized Farnesol (Supernatant)	Dry weight normalized E,E-farnesol accumulation in the supernatant fraction			Normalized Farnesol (Supernatant)	Dry weight normalized E,E-farnesol accumulation in the supernatant fraction

## Sheet: Mutant Raw Data
Standard Name	Biological Replicate	Time Point (hours)	50 mL Dry Weight (g)	Normalized Farnesol (Whole)	Normalized Farnesol (Pellet)	Normalized Farnesol (Supernatant)
SWI4	1	0	0.008	ND	ND	ND
SWI4	1	12	0.184	21.5164	11.5047	15.5194
SWI4	1	18	0.273	26.4868	21.1557	4.30134
SWI4	1	24	0.311	22.2443	19.0388	9.28172
SWI4	1	36	0.367	19.2878	22.3151	7.7968
SWI4	1	48	0.432	16.8649	16.7179	4.36656
SWI4	1	80	0.449	21.4302	17.687	3.00769
SWI4	2	0	0.024	ND	ND	ND
SWI4	2	12	0.125	38.2182	20.9761	25.455
SWI4	2	18	0.255	28.4795	26.9366	9.64891
SWI4	2	24	0.285	19.0698	15.7167	5.69847
SWI4	2	36	0.32	20.8633	20.8829	5.03519
SWI4	2	48	0.404	15.0387	13.7214	3.23324
SWI4	2	80	0.433	27.8929	23.023	3.86105
AHR1	1	0	0.013	ND	ND	ND
AHR1	1	12	0.304	9.34016	9.62217	4.91388
AHR1	1	18	0.343	18.3976	15.4661	2.73324
AHR1	1	24	0.454	9.43473	7.48086	1.50905
AHR1	1	36	0.473	13.5229	11.0532	2.05018
AHR1	1	48	0.571	6.14104	3.75664	1.74463
AHR1	1	80	0.608	0.380005	0.346975	0.0736562
AHR1	2	0	0.018	ND	ND	ND
AHR1	2	12	0.35	5.973	5.64394	1.06557
AHR1	2	18	0.354	8.97568	7.54835	1.39412
AHR1	2	24	0.41	10.486	9.38674	1.67724
AHR1	2	36	0.461	13.6493	12.1301	3.02072
AHR1	2	48	0.527	12.1942	10.5103	1.90197
AHR1	2	80	0.591	0.15865	0.140918	0.0522653
NRG1	1	0	0.012	ND	ND	ND
NRG1	1	12	0.08	19.5241	8.37413	9.03808
NRG1	1	18	0.129	23.9506	11.2308	12.7786
NRG1	1	24	0.325	7.76029	6.07673	1.61836
NRG1	1	36	0.504	6.14862	4.65537	0.746792
NRG1	1	48	0.534	2.19859	2.24033	0.641795
NRG1	1	80	0.565	0.269508	0.231656	0.0704507
NRG1	2	0	0.014	ND	ND	ND
NRG1	2	12	0.111	17.3672	7.96739	8.34441
NRG1	2	18	0.286	10.6802	8.60156	1.75104
NRG1	2	24	0.477	9.8774	8.22647	1.06221
NRG1	2	36	0.535	5.59361	4.5287	0.836822
NRG1	2	48	0.617	6.10686	4.53941	0.854305
NRG1	2	80	0.651	0.155498	0.088609	0.0489779
RAP1	1	0	0.025	ND	ND	ND
RAP1	1	12	0.086	15.085	9.1788	11.0703
RAP1	1	18	0.285	24.355	18.2022	4.99739
RAP1	1	24	0.295	7.97888	6.51983	2.22038
RAP1	1	36	0.353	9.15438	7.4965	1.72919
RAP1	1	48	0.503	8.50485	6.54338	2.06348
RAP1	1	80	0.522	14.4585	11.8053	2.36869
RAP1	2	0	0.011	ND	ND	ND
RAP1	2	12	0.115	14.6866	6.68244	7.42491
RAP1	2	18	0.294	8.22442	8.071	3.62907
RAP1	2	24	0.348	7.57942	6.40507	1.98657
RAP1	2	36	0.409	7.87448	8.16306	2.91733
RAP1	2	48	0.491	9.13762	8.11958	2.15683
RAP1	2	80	0.531	4.07663	3.76184	0.513347
Orf19.6784	1	0	0.014	ND	ND	ND
Orf19.6784	1	12	0.246	1.43204	1.20825	0.566571
Orf19.6784	1	18	0.298	1.45516	1.29842	0.427913
Orf19.6784	1	24	0.407	0.760784	0.58675	0.14613
Orf19.6784	1	36	0.44	1.38495	1.16957	0.184916
Orf19.6784	1	48	0.527	1.85358	1.30237	0.195229
Orf19.6784	1	80	0.642	0.227925	0.191299	0.0653889
Orf19.6784	2	0	0.007	ND	ND	ND
Orf19.6784	2	12	0.303	1.01157	0.71321	0.2746
Orf19.6784	2	18	0.404	0.83095	0.667169	0.19765
Orf19.6784	2	24	0.433	1.54421	1.19541	0.243103
Orf19.6784	2	36	0.517	0.885799	0.619641	0.141971
Orf19.6784	2	48	0.609	2.13366	1.69909	0.27126
Orf19.6784	2	80	0.678	0.0492457	0.0486001	0.0507375
MSN4	1	0	0.023	ND	ND	ND
MSN4	1	12	0.254	2.94745	1.80226	0.912202
MSN4	1	18	0.31	2.66838	2.11469	0.545021
MSN4	1	24	0.398	0.707293	0.563886	0.174767
MSN4	1	36	0.433	1.30729	1.11536	0.179528
MSN4	1	48	0.49	0.975161	0.694774	0.167379
MSN4	1	80	0.62	0.261286	0.221754	0.0714864
MSN4	2	0	0.015	ND	ND	ND
MSN4	2	12	0.234	2.15353	1.88309	0.611813
MSN4	2	18	0.405	1.21894	1.14031	0.241433
MSN4	2	24	0.387	2.05368	1.68884	0.307208
MSN4	2	36	0.473	1.76651	1.29851	0.247684
MSN4	2	48	0.497	1.89041	1.47186	0.247544
MSN4	2	80	0.63	0.0692938	0.0703989	0.0530541

## Sheet: SN152+ Raw Data
Strain	Biological Replicate	Time Point (hours)	50 mL Dry Weight (g)	Normalized Farnesol (Whole)	Normalized Farnesol (Pellet)	Normalized Farnesol (Supernatant)
SN152+	1	0	0.009	ND	ND	ND
SN152+	1	12	0.341	2.7482	2.60602	0.770709
SN152+	1	18	0.4	5.68119	5.30028	0.653594
SN152+	1	24	0.444	3.53247	2.29504	0.601221
SN152+	1	36	0.495	2.80172	2.53616	0.507445
SN152+	1	48	0.541	1.52381	1.44344	0.337552
SN152+	1	80	0.54	0.218631	0.212883	0.15435
SN152+	2	0	0.012	ND	ND	ND
SN152+	2	12	0.313	5.83583	5.15214	1.14285
SN152+	2	18	0.378	7.73067	6.92371	1.10741
SN152+	2	24	0.462	2.62618	2.37377	0.476492
SN152+	2	36	0.46	2.84251	2.51049	0.341247
SN152+	2	48	0.552	1.05677	0.769807	0.198005
SN152+	2	80	0.535	0.105672	0.132004	0.0611781
SN152+	3	0	0.011	ND	ND	ND
SN152+	3	12	0.319	3.08136	3.31564	0.60436
SN152+	3	18	0.372	2.63845	2.86814	0.642731
SN152+	3	24	0.399	3.84903	3.13116	0.603342
SN152+	3	36	0.482	2.7252	2.55439	0.47904
SN152+	3	48	0.543	3.59854	3.14601	0.543249
SN152+	3	80	0.575	0.106325	0.179181	0.0571444
